# Supplementary material for: Nutritional regulation of oligodendrocyte differentiation regulates perineuronal net remodeling in the median eminence
Source: Cell Rep. 2021 Jul 13;36(2):109362. doi: 10.1016/j.celrep.2021.109362 (PMC8293628; doi:10.1016/j.celrep.2021.109362)
Supplement: Table S1. Top 50 defining genes per cluster of ME cell types, related to Figures 1 and 3 [file mmc2.xlsx]

## Sheet: Supp. Table 1
Supplementary Table 1. Top 50 defining genes per cluster of ME cell types
Main Cluster_1	Main Cluster_2	Main Cluster_3	Main Cluster_4	Main Cluster_5	Main Cluster_6	Main Cluster_7	Main Cluster_8	Main Cluster_9		OL lineage Cluster_1	OL lineage Cluster_2	OL lineage Cluster_3
Rax	Agt	Ermn	C1qc	Snhg11	Cspg5	Dcn	Rarres2	Itm2a		Mal	Cspg5	Bmp4
Crym	Itih3	Mal	C1qa	Caly	Scrg1	Mfap4	Pltp	Slc2a1		Aspa	Pdgfra	Fyn
Slc16a2	Slc7a10	Mobp	Ctss	Zwint	Olig1	Mgp	Dynlrb2	Igfbp7		Car2	Cdo1	Rassf10
S100a6	Ntsr2	Mog	Csf1r	Stmn3	Sirt2	Itih5	Riiad1	Bsg		Ermn	Ccnd1	9530059O14Rik
Thrsp	Gjb6	Opalin	Gpr34	Nap1l5	Fabp7	Igfbp7	Dbi	Klf2		Ppp1r14a	Kcnip3	Epcam
6330403K07Rik	Acsbg1	Cldn11	C1qb	Ly6h	Tmem100	Gsn	Elof1	Ly6e		Ndrg1	Ptprz1	Tmem108
Prdx6	Gm3764	Plp1	Fcer1g	Uchl1	S100b	Igfbp5	4933434E20Rik	Pltp		Trf	Ppp1r14b	Mycl
Nnat	Pla2g7	Aspa	Tyrobp	Rab3a	Ptprz1	Ifitm2	Cfap126	Myl12a		Opalin	C1ql2	Kif19a
Mia	Slc4a4	Ppp1r14a	Selplg	Pcp4	Cd9	Myl9	Fam183b	Id3		Apod	Ascl1	Mpzl1
Cfap126	Fgfr3	Mag	P2ry12	Agrp	Tubb2b	Acta2	Gas6	Ifitm3		Pdlim2	Lhfpl3	Brca1
Vim	Ednrb	Tnfaip6	Fcgr3	Atp1b1	Marcks	Vtn	Chchd10	Tsc22d1		Efhd1	Cspg4	Pdcd4
Dynlrb2	Paqr6	2004-09-01	Trem2	Npy	Luzp2	Crip1	Mia	Gng11		Tnfaip6	C1ql1	Frmd4a
Anxa2	Id2	Car2	Laptm5	Hap1	Serpine2	Ifitm3	Mt3	Atox1		Hapln2	Tmem100	Map1b
Hes1	Slc6a11	Trf	Cx3cr1	Ahi1	Dynll2	Klf2	Tubb4b	Ifitm2		Mog	Fam19a1	Dynll2
Ntrk2	Etnppl	Ptgds	Hexb	Resp18	S100a13	Serpinh1	Slc2a1	Ctsh		Tppp3	Hes5	Pak4
Cga	F3	Tspan2	Lyz2	Bex2	S100a16	Timp3	Tppp3	Sepp1		Mobp	Nxph1	Slc1a1
Tspo	Sparcl1	Enpp2	Cd74	Scg2	Pdcd4	Apod	Aqp4	Xkr4		Fnbp1	Ddah1	Itpr2
Fbxo2	Tlcd1	Qdpr	Ctsh	Sst	Pfn2	Il33	Lmo4	Gm1992		Plin3	Fabp7	Epb41l2
Ccnd2	Hes5	Cryab	Grn	Nsg1	Tuba1a	Id3	Dnajc7	Gm37381		Glul	Zfp36l1	Lrrc42
Aamdc	Acsl6	Dbndd2	B2m	Gpx3	Phyhipl	Gadd45g	Pbxip1	Rp1		Gpr37	Pid1	Cdk14
Fxyd1	Tril	Mbp	Ctsd	Impact	Pllp	Tmem100	Gm14964	Rp1		Serpinb1a	Xylt1	Sox4
Mgst1	Slc1a2	Stmn4	Lgmn	Ndn	Gltp	Fos	Anxa2	Sox17		Sez6l2	Brinp3	Enpp6
Riiad1	Slc39a12	Cnp	Ctsz	Ttc3	S100a1	Tsc22d1	Anxa5	Gm37323		Ttll7	Sdc3	Tcf7l2
Anxa5	Ntm	Gpr37	Itgb5	Snrpn	Bcan	Ppp1r2	Cetn2	Mrpl15		Cdc42ep2	Grm5	Tnr
Id4	Cxcl14	Aplp1	H2-D1	Peg3	Qk	Tsc22d3	S100b	Lypla1		2004-09-01	Rprm	Gpr17
Chga	Lfng	Ppp1r16b	Serinc3	Hprt	Asrgl1	Junb	Pttg1	Gm37988		Adssl1	Gm3764	Cyfip2
Gsta4	Slc7a11	Tubb4a	Cyba	Gaa	Gria2	Myl12a	Clu	Tcea1		Kctd13	Mmp16	Col9a3
Rpn2	Htra1	Gatm	Ifngr1	Ywhah	Zeb2	Itm2a	Vim	Rgs20		Anln	Tspan13	Rnd2
Hspa2	Slc1a3	Bin1	Ly6e	Meg3	Tmem167	Sdc2	Slc25a18	Gm16041		Grb14	Gpm6a	Tns3
Slc38a1	Atp1a2	Pllp	Hexa	Gprasp2	Tcf7l2	Lrp1	Nudc	Atp6v1h		Gjb1	Cacng4	Rasgef1b
Tmem47	Cldn10	Sgk1	H2-K1	Tmsb10	Timp4	Myl6	Gng5	Oprk1		Stmn1	Ncan	Bcas1
Mlc1	Abhd3	Sez6l2	Tmsb4x	Araf	Tspan6	Jun	Cnn3	Npbwr1		Il33	Cav2	Lims2
Cdh2	Plpp3	Cmtm5	Ctsa	Pcsk1n	Ccdc88a	Pam	Crip1	Rb1cc1		Qdpr	Ntm	Vps37b
Dhrs7	Atp1b2	Josd2	Rnaset2b	Vamp2	Pgp	Anxa2	Hist1h2bc	4732440D04Rik		Csrp1	Tshz2	Trio
Ptn	Aqp4	Klf13	Arpc1b	Calm2	Gatm	H2-D1	Gsta4	Fam150a		Spock3	Pcdh15	1810041L15Rik
Pygb	Gpr37l1	Vmp1	Junb	Rtn1	Arl2bp	Klf9	Zfp36l1	St18		Clmn	Fzd9	Opcml
Zfand6	Mmd2	Rnf13	Rnaset2a	Zcchc18	Ppp1r16b	Zfp36l1	Gstm1	Pcmtd1		Unc5b	Ctnnd2	Parvb
Sfxn5	2310022B05Rik	Apod	Mef2c	Cxx1a	Gm2a	Gng11	Crip2	Gm26901		Car14	Zeb1	Sema5a
Fam183b	Slc6a1	Cers2	Asah1	Arf3	Eif4a1	Ctsl	Hspa2	Gm30414		Neat1	AI854517	Chd3
Mdk	Slc25a18	Csrp1	Ctsb	Avp	Gpr37l1	Ccnd2	Tmem47	Sntg1		Slc24a2	Lrp1	Bfsp2
Apoc1	Timp4	Slc48a1	Clic1	Ywhab	Sfpq	Prkcdbp	Sox9	Rrs1		Hebp1	Ednrb	Timp4
Gstm1	Nkain4	Psat1	Sepp1	Ngfrap1	Ybx1	Laptm4a	Txn1	Adhfe1		Epb41l3	Gap43	4430402I18Rik
Lmo4	Acsl3	Ptp4a1	Npc2	Pgrmc1	Rab10	Aldh2	Slc38a1	3110035E14Rik		Stmn4	Sox11	Pcdh7
Cpe	Clu	Il33	Ftl1	Eif4a2	Tsc22d1	Zbtb20	Tspan6	Gm29520		Tmem151a	Tmem121	Gipc1
Sox9	Agpat5	Gltp	Zfp36l2	Gm1673	Ppib	Timp2	Ramp1	Mybl1		Evi2a	Meg3	Peli1
Mt3	Gja1	Atp1b3	Sh3bgrl3	Pja2	2007-09-01	Mfge8	Hsp90aa1	Vcpip1		Pex5l	Celf2	Ptpre
Hist1h2bc	Ndrg2	Fth1	Abhd12	Tspan13	Dynll1	Oat	Dnajc3	1700034P13Rik		Tmod1	Trib2	Fkbp15
Prdx4	Mfge8	Nkx6-2	Jun	Camk2n1	Tril	Dstn	Ppdpf	Sgk3		Desi1	Basp1	Sh3bp4
Nim1k	Slc27a1	Fez1	Rrbp1	Rpl22l1	Nrxn2	Tcf4	Id4	Mcmdc2		Mast4	Lrrtm3	Snx18
Crip2	Hacd2	Taldo1	Snx5	Tubb2a	Lrp1	H2-K1	Pdia4	Snhg6		Ccp110	Matn4	Neu4
Cluster 1 = tanycyte, cluster 2 = astrocyte, cluster 3 = oligodendrocyte 1, cluster 4 = microglial cell, cluster 5 = neuron, cluster 6 = oligodendrocyte 2, cluster 7 = vascular and leptomeningeal cell, cluster 8 = ependymocyte, cluster 9 = endothelial cell										Cluster 1 = mature oligodendrocytes, cluster 2 = oligodendrocyte precursor cells, cluster 3 = newly formed oligodendrocytes
