# Supplementary material for: Nutritional regulation of oligodendrocyte differentiation regulates perineuronal net remodeling in the median eminence
Source: Cell Rep. 2021 Jul 13;36(2):109362. doi: 10.1016/j.celrep.2021.109362 (PMC8293628; doi:10.1016/j.celrep.2021.109362)
Supplement: Table S2. Top 50 differentially expressed genes in ME cell types (fasted versus refed), related to Figures 1 and 3 [file mmc3.xlsx]

## Sheet: Supp. Table 2
Supplementary Table 2. Top 50 differentially expressed genes in ME cell types (fasted versus refed)
Main cluster_1				Main cluster_2				Main cluster_3				Main cluster_4				Main cluster_5				Main cluster_6				Main cluster_7				Main cluster_8				Main cluster_9				OL cluster-1 OPC				OL cluster 2 - diffOPC				OL cluster 3 - MOL
	logFC	PValue	FDR		logFC	PValue	FDR		logFC	PValue	FDR		logFC	PValue	FDR		logFC	PValue	FDR		logFC	PValue	FDR		logFC	PValue	FDR		logFC	PValue	FDR		logFC	PValue	FDR		logFC	PValue	FDR		logFC	PValue	FDR		logFC	PValue	FDR
Pomc	2.1787	9.83e-53	4.48e-49	Hbb-bs	5.06689	2.78e-122	3.33e-118	Hspa1a	3.12111	8.72e-58	9.69e-54	Hbb-bs	-5.19237	1.91e-32	1.91e-28	Vip	2.91542	2e-17	6.57e-14	Avp	1.2109	9.33e-11	3.37e-07	Socs3	2.42034	5.08e-23	2.54e-19	Avp	1.7564	9.97e-10	4.23e-06	Edn1	3.59939	7.2e-25	3.08e-21	Dcn	-1.52742	1.58e-08	4.22e-05	Hsph1	1.4961	3.66e-08	0.00013144	Hspa1a	3.12414	1.75e-56	1.93e-52
Cartpt	1.47474	4.21e-55	5.75e-51	Hba-a2	4.55194	3.24e-112	1.94e-108	Dnajb1	1.67232	9.13e-36	3.38e-32	Hba-a1	-4.40479	1.82e-28	6.07e-25	Ptgds	1.48759	2.59e-24	1.73e-20	Id2	-1.18636	1.17e-10	3.37e-07	Cck	-2.22807	2.13e-21	7.09e-18	Hspa1a	1.56912	2.86e-08	7.09e-05	Ddit4	3.2694	1.03e-16	2.21e-13	Id2	-1.23943	8.88e-11	9.47e-07	Dnajb1	1.38369	4.3e-08	0.00013144	Dnajb1	1.68134	2.29e-35	8.4e-32
Avp	1.36566	4.54e-45	1.55e-41	Hba-a1	4.20489	1.6e-105	6.39e-102	Sgk1	-1.33298	5.33e-45	2.96e-41	Ddit4	-2.0951	2.4e-29	1.2e-25	Tac2	-1.06994	3.52e-06	0.000854	Hpgd	1.17034	1.57e-09	2.25e-06	Angptl4	-2.00748	2.94e-26	2.94e-22	Mag	1.46527	3.98e-07	0.000394	Dek	-2.13	7.66e-07	0.000468	Hpgd	1.2294	5.92e-08	0.00012615	Ndn	1.18957	1.2e-05	0.0219896	Sgk1	-1.34005	6.25e-47	3.45e-43
Gadd45g	-0.992312	5.12e-21	9.99e-18	Scg2	-0.904988	5.47e-15	4.68e-12	Ddit4	-1.14196	3.29e-24	7.32e-21	Dnaja1	1.46291	7.2e-27	1.8e-23	Tac1	1.05889	2.99e-05	0.004871	Prom1	1.12538	3.44e-10	6.59e-07	Kcnj8	-1.96068	5.66e-21	1.41e-17	Id3	1.46369	3.98e-07	0.000394	Ifit1	2.03023	9.25e-08	9.9e-05	Cldn11	1.20533	1.99e-09	1.06e-05	Btg1	1.02227	0.00079737	0.228521	Ddit4	-1.19475	2.28e-26	5.03e-23
Socs2	0.929903	8.17e-22	1.86e-18	Avp	0.903491	4.48e-17	5.36e-14	Neat1	-1.04153	8.37e-21	1.16e-17	Cyr61	-1.33696	2.8e-12	3.12e-09	Cartpt	0.977399	1.87e-05	0.003239	Dnajb1	1.07646	1.46e-12	1.67e-08	Ly6d	-1.92948	1.74e-17	2.9e-14	Fbxo33	1.25571	1.88e-05	0.013346	Smagp	-1.85866	7.04e-07	0.000468	Mlst8	-1.09657	9.04e-07	0.00120449	Cacybp	1.0191	2.68e-06	0.00614918	Marcks	1.14021	2.42e-12	1.78e-09
Tmem52	-0.826003	9.1e-21	1.55e-17	Agrp	0.854612	1.82e-15	1.82e-12	Avp	0.938318	4.27e-10	2.97e-07	Rsad2	1.30454	2.78e-14	3.97e-11	Plp1	0.925992	1.68e-33	2.24e-29	Hsph1	1.01046	6.23e-10	1.02e-06	Cga	-1.89697	3.75e-16	5.35e-13	Fam46a	1.19221	5.77e-05	0.035544	Toporsos	1.74434	1.01e-05	0.003915	Gm26523	1.08559	1.23e-06	0.00145548	Slc15a4	0.918764	0.00037757	0.203758	Neat1	-1.03656	8.93e-21	1.23e-17
Npy	0.752306	5.45e-18	8.28e-15	Plp1	0.823291	8.37e-30	2.01e-26	Nfkbia	-0.926257	1.25e-13	1.39e-10	Nfkbia	-1.23316	1.93e-11	1.76e-08	Cited2	0.786199	9.88e-08	5.07e-05	Map3k1	-0.998726	3.31e-07	0.000345	Junb	1.89191	2e-13	1.54e-10	Dnajb1	1.17691	2.12e-07	0.000262	Cirbp	1.71493	2.4e-05	0.00789	Map3k1	-1.02187	4.9e-06	0.00435293	Brca1	0.839078	0.00045801	0.2087	Nfkbia	-0.946227	3.75e-14	4.13e-11
Dnajb1	0.728194	1.23e-16	1.68e-13	Ptgds	0.81216	5.92e-23	8.86e-20	Npy	0.913062	8.02e-12	5.95e-09	Meg3	1.12742	3.22e-12	3.23e-09	Dbi	0.732851	2.46e-17	6.57e-14	Mobp	0.965141	2.34e-08	2.99e-05	Fos	1.8567	1.53e-12	7.64e-10	Ptgds	1.17539	1.28e-09	4.23e-06	Dynll1	-1.62664	0.000314	0.067224	Trim25	-1.00661	5.68e-06	0.00465416	Hmgcs1	0.817483	0.0005852	0.2087	Cdkn1a	-0.925221	1.08e-09	7.03e-07
Plp1	0.694577	1.52e-24	4.14e-21	Gadd45g	-0.780771	8.01e-15	6.4e-12	Cdkn1a	-0.91277	1.61e-09	9.96e-07	Hsp90aa1	1.0509	1.69e-13	2.11e-10	Pomc	-0.72474	0.001325	0.073412	Ptgds	0.964215	6.39e-12	3.67e-08	Atp13a5	-1.72851	8.62e-14	9.58e-11	Junb	-1.13436	6.09e-05	0.035544	4931406P16Rik	1.61553	7.49e-05	0.021365	Gjb6	-0.954564	5.16e-05	0.025008	Lrrn1	-0.769032	0.00059023	0.2087	P4ha1	0.913243	2.33e-09	1.21e-06
Tm4sf1	0.688043	6.83e-13	4.67e-10	Dynll1	0.723206	9.77e-25	1.67e-21	P4ha1	0.895086	3.08e-09	1.63e-06	Ier2	-1.03742	2.18e-06	0.000704	Apoe	0.561528	4.35e-19	1.94e-15	Dcn	-0.909508	3.4e-05	0.010159	Nov	1.72148	1.57e-13	1.43e-10	Mus81	-1.12989	5.26e-05	0.034739	Hsp90aa1	-1.61225	0.000498	0.082456	Mobp	0.954264	1.37e-05	0.00862827	Hspa5	0.724645	5.6e-05	0.0813861	Avp	0.906843	2.33e-09	1.21e-06
Crem	0.673515	3.65e-12	2.27e-09	Mag	0.722786	1.63e-11	9.76e-09	Cacybp	0.83641	1.63e-13	1.64e-10	Snhg11	0.993456	1.06e-08	6.82e-06	Hsph1	0.557018	2.28e-07	9.23e-05	Rbms1	0.868684	9.29e-06	0.004106	Btg2	1.64806	4.28e-12	1.78e-09	Ier2	-1.1288	1.8e-05	0.013346	Alkbh5	-1.57036	0.000751	0.114816	Mal	0.925421	5.02e-05	0.025008	Manf	0.6891	0.00129765	0.244904	Npy	0.895313	3.52e-11	2.43e-08
Agrp	0.664231	1.36e-11	7.46e-09	Tubb4a	0.720949	3.82e-12	2.54e-09	Tma16	-0.825079	8.32e-08	2.72e-05	Tagap	-0.973355	1.09e-08	6.82e-06	Glul	0.495883	3.11e-06	0.000784	Cartpt	0.862929	5.1e-06	0.00261	Ier2	1.64216	1.16e-11	4.29e-09	Mobp	1.03642	0.000278	0.098516	Timp3	-1.53561	0.000476	0.082456	Avp	0.913808	5.63e-05	0.0260701	Srsf5	-0.639244	0.0013145	0.244904	Tma16	-0.866753	2.6e-08	9.88e-06
Apod	0.663946	5.51e-12	3.14e-09	Ly6h	0.706586	2.92e-11	1.59e-08	Ahsa2	0.819376	5.58e-09	2.59e-06	Cacybp	0.971866	5.42e-10	3.87e-07	Tubb4a	0.426502	1.27e-06	0.000361	Gm26523	0.859651	1.53e-05	0.005872	Chga	-1.63216	2.78e-12	1.26e-09	Jmjd6	1.02757	0.000515	0.125843	Ppm1f	1.53223	1.54e-06	0.000822	2810417H13Rik	-0.909501	9.38e-05	0.0370386	Tcf7l2	0.609843	0.00117122	0.244904	Cacybp	0.816811	6.87e-13	5.82e-10
Ddit4	-0.661096	2.83e-13	2.15e-10	Slc7a11	0.699049	8.13e-17	8.85e-14	Hsph1	0.786743	2.63e-09	1.46e-06	Junb	-0.962531	1.24e-06	0.000444	Tmem158	-0.412137	0.000479	0.036354	Brca1	0.859452	1.53e-06	0.001171	Tagln	1.62128	1.19e-08	2.52e-06	Zfp36	-1.02456	0.00035	0.111965	Plp1	-1.51983	0.000408	0.079453	Kpna2	0.874084	4.7e-05	0.025008	Nnat	0.480905	0.00133521	0.244904	Slc24a5	-0.807809	7.85e-08	2.4e-05
Cldn11	0.653106	3.94e-14	3.85e-11	Cldn11	0.69053	2.05e-11	1.17e-08	Arrdc2	-0.778983	3.55e-09	1.71e-06	Klf2	-0.935271	2.27e-05	0.004752	Rcan2	0.400277	8.31e-05	0.01047	Trp53inp1	0.848452	5.22e-06	0.00261	Sorbs2	1.60189	4.97e-14	6.21e-11	Cartpt	1.02327	0.000335	0.110872	Grcc10	1.48714	0.000131	0.033166	Chst2	-0.873012	1.19e-08	4.22e-05	Hspa8	0.470587	0.00023823	0.186206	Ahsa2	0.798258	2.03e-08	7.97e-06
Mbp	0.648638	1.83e-15	2.28e-12	Npy	0.659265	3.37e-11	1.76e-08	Slc24a5	-0.767597	2.48e-07	7.26e-05	Nkg7	0.90914	2.22e-07	0.000105	Zfos1	-0.394463	0.000536	0.039607	Chst2	-0.832194	3.39e-10	6.59e-07	Mustn1	1.59919	7.35e-11	2.37e-08	Psmd14	0.997062	0.00067	0.144532	Angptl4	1.41194	2.82e-07	0.000241	Gmeb1	-0.870643	0.00021316	0.0631125	Hsp90ab1	0.453326	0.00063073	0.2087	Hsph1	0.79372	3.54e-09	1.7e-06
Klf2	0.636084	1.66e-11	8.44e-09	Meg3	0.655589	6.42e-07	0.000137	Resp18	0.764286	1.83e-08	7.52e-06	Cldn11	0.901865	6.43e-08	3.57e-05	Rps12-ps3	-0.393771	0.000112	0.013286	Mal	0.823543	2.11e-05	0.007129	Dusp1	1.58942	2.42e-13	1.54e-10	Mthfsd	-0.99619	0.000454	0.125843	Syap1	1.40326	3.84e-06	0.001644	P4ha1	0.843071	8.03e-05	0.0336256	Apoe	0.448334	0.0007593	0.228521	Agrp	0.7745	7.21e-07	0.00017668
Mag	0.626195	9.17e-11	3.56e-08	Stmn1	0.640148	2.86e-12	2.02e-09	Ly6h	0.746306	8.87e-07	0.000229	Ccl7	-0.897474	2.41e-06	0.000729	Gm10036	-0.388271	3.21e-05	0.005046	2810417H13Rik	-0.811679	3.45e-05	0.010159	Jun	1.55116	9.7e-11	3.03e-08	Ube2r2	0.991281	0.000534	0.125843	Ccnd2	-1.40244	0.001403	0.1668	Tor1a	-0.83792	0.00012478	0.0444855	Cst3	0.408862	0.0007759	0.228521	Arrdc2	-0.764849	8.61e-09	3.65e-06
Hspa8	0.612913	1.45e-54	9.9e-51	Hr	-0.623409	5.04e-09	1.77e-06	Hspa4l	0.742722	1.12e-07	3.45e-05	Banp	0.894869	2.92e-07	0.000132	Top1	0.387158	0.000152	0.01653	Gas7	0.796377	7.16e-06	0.003427	Acta2	1.54845	4.65e-07	7.76e-05	Chsy1	-0.985452	0.000126	0.059207	Pbx1	-1.40223	0.001403	0.1668	Fam58b	-0.83693	0.00017979	0.0563631	Dynll1	0.380958	0.00146202	0.248299	Resp18	0.754771	4.06e-08	1.44e-05
Serpinh1	0.605377	3.16e-14	3.55e-11	Stmn3	0.619471	4.37e-09	1.59e-06	Siah2	0.722493	7.65e-07	0.000202	Hsp90ab1	0.894351	2.31e-14	3.85e-11	Eno1	0.384266	0.000278	0.025285	D3Ertd751e	-0.79286	6.75e-05	0.017241	Wfdc2	-1.53786	2.2e-13	1.54e-10	Kcnk1	-0.982369	0.000501	0.125843	Gm6483	1.39772	0.001186	0.160061	Ptgds	0.831729	1.13e-07	0.00020099					Siah2	0.734776	7.62e-07	0.00018176
Hsph1	0.598226	8.07e-11	3.34e-08	Resp18	0.618555	2.07e-09	8.87e-07	Manf	0.707498	8.9e-08	2.83e-05	Ifit3	0.891544	1.34e-07	6.69e-05	Gm6133	-0.381802	7.96e-05	0.010411	Fkbp15	0.788859	0.000162	0.031922	Rspo3	1.53729	2.32e-13	1.54e-10	Hbegf	0.980353	0.00054	0.125843	Meg3	1.38528	0.001196	0.160061	Fars2	-0.813872	0.0005836	0.132255					Ly6h	0.710607	4.45e-06	0.00092475
Rit2	0.595086	2.5e-10	8.55e-08	Tuba1b	0.594496	2.03e-10	9.71e-08	Gm26917	0.694548	2.23e-08	8.87e-06	Hist1h1c	-0.873001	3.74e-06	0.001013	Cacybp	0.375579	5.23e-06	0.001125	Fdft1	0.785623	1.42e-06	0.001167	Lmod1	1.52049	1.35e-12	7.08e-10	Brms1	-0.978884	0.000571	0.125843	Ctla2a	1.37872	0.000175	0.041827	Zfp651	-0.807927	0.00048013	0.121851					Hspa4l	0.706617	5.71e-07	0.00014991
Mobp	0.593039	3.54e-10	1.18e-07	Cartpt	0.583628	1.15e-10	5.76e-08	Hsp90ab1	0.67177	4.95e-27	1.38e-23	Ppp1r15a	-0.8651	1.83e-06	0.000631	Sncb	0.363884	0.000414	0.032737	Ahsa2	0.777456	2.36e-06	0.001592	Hspa1a	1.50543	7.28e-13	4.28e-10	Trf	0.96344	0.000178	0.073901	Jund	1.37623	0.00033	0.067436	Rbms1	0.802814	0.00045266	0.117681					Itih5	-0.695835	3.79e-06	0.00080367
Hspb1	0.589838	9.76e-11	3.61e-08	Neat1	-0.577432	1.08e-08	3.58e-06	Phlda1	0.645408	5.89e-05	0.008972	Hspa8	0.8583	3.86e-19	7.71e-16	Kcnk2	-0.35957	0.011819	0.224313	Ndn	0.768966	1.37e-06	0.001167	Tpm2	1.4831	8.04e-09	1.79e-06	Asb7	-0.950228	0.000569	0.125843	Llph	1.37576	0.001527	0.176742	Hist1h1c	-0.78734	0.00087941	0.164596					Gm26917	0.677658	6.69e-08	2.17e-05
Fabp5	0.585783	6.61e-10	2.05e-07	Abhd14b	-0.57163	1.97e-09	8.72e-07	Dnaja1	0.625896	2.18e-13	2.02e-10	E230001N04Rik	-0.839803	2.11e-06	0.000704	Srsf7	0.351193	0.000816	0.053161	Slc15a4	0.765895	3.93e-06	0.002152	Cd74	1.46258	1.53e-13	1.43e-10	Ddx55	-0.949923	0.000569	0.125843	Fkbp4	-1.31988	0.002323	0.231296	Prc1	0.784765	0.00057263	0.132255					Hsp90ab1	0.668183	1.9e-26	5.03e-23
Dio3	-0.584478	3.63e-09	9.92e-07	Gm3764	-0.570568	1.33e-30	3.98e-27	Herpud1	0.61742	6.1e-06	0.00121	Dusp1	-0.822516	0.000115	0.01676	Dynll1	0.34891	5.08e-06	0.001125	Gsto1	0.749525	5.92e-05	0.015837	Car4	-1.44605	2.59e-09	6.46e-07	Cldn11	0.947902	0.000198	0.075746	Clu	-1.31987	0.002323	0.231296	Xbp1	0.777185	1.34e-05	0.00862827					Krit1	0.63174	2.2e-09	1.21e-06
Tubb4a	0.582152	9.39e-11	3.56e-08	Mbp	0.570229	2.47e-09	9.68e-07	Csnk1e	-0.610195	1.23e-05	0.002213	Hspa5	0.821707	3.77e-11	3.14e-08	Ecel1	-0.348372	0.009617	0.206782	Mag	0.749382	0.000206	0.037776	Fxyd3	-1.39003	5.24e-12	2.1e-09	Resp18	0.945771	0.000166	0.071805	Usp8	1.31199	3.24e-06	0.00154	Xpo1	0.767275	0.0007771	0.156284					Dnaja1	0.629136	1.63e-13	1.49e-10
Xpa	-0.57606	5.14e-09	1.35e-06	F3	-0.564362	8.26e-26	1.65e-22	Krit1	0.60789	6.3e-09	2.8e-06	Aplp1	0.818873	9.58e-07	0.000383	Atp6v1g2	0.348184	0.000578	0.041738	43348	0.736855	6.46e-05	0.016878	Ddit4	-1.36596	2.46e-13	1.54e-10	Plscr2	0.941763	0.001161	0.218514	Hspa8	-1.29954	0.001006	0.148573	Dnajb1	0.766572	0.00012521	0.0444855					Tob2	-0.626591	4.92e-06	0.00098654
Gm26917	0.568982	3.28e-11	1.55e-08	Polr2j	0.549935	5.85e-08	1.71e-05	Kctd3	-0.60419	3.95e-06	0.000849	Dnajb1	0.810861	4.85e-07	0.00021	Rsrp1	0.346131	1.09e-07	5.4e-05	F3	-0.733439	1.09e-05	0.004644	Hpgd	-1.36165	1.07e-09	2.82e-07	Anxa7	-0.937833	0.001067	0.211589	Gadd45g	1.28618	0.002496	0.232303	Srsf9	0.761596	0.00012233	0.0444855					Scg2	-0.622289	6.26e-05	0.00920131
Scg2	0.558202	1.79e-05	0.002182	5031439G07Rik	-0.545481	3.39e-09	1.27e-06	Ywhag	0.603172	9.23e-06	0.00174	Ndn	0.810158	3.75e-06	0.001013	Rpl6l	-0.34588	0.000153	0.01653	AI854517	-0.732961	8.57e-06	0.003938	Epcam	-1.35704	1.25e-11	4.47e-09	Atpaf2	0.935965	0.00087	0.180002	Eif3j1	1.28454	0.002496	0.232303	Arl2	-0.75819	0.00050832	0.126003					Chga	0.619693	6.62e-05	0.0095414
Hbb-bs	0.556795	5.73e-10	1.83e-07	Sox21	0.544797	4.64e-07	0.000106	Ndn	0.599135	7.62e-06	0.00146	Ly6h	0.794754	5.55e-06	0.001422	Rps27rt	-0.339782	4.95e-05	0.00703	Pltp	0.730822	0.000121	0.027348	Dnajb1	1.33659	4.24e-12	1.78e-09	Gas2l2	0.935281	0.000187	0.074499	Prdx6	1.26789	0.000103	0.027667	Siah2	0.755248	0.00098611	0.170916					Kctd3	-0.61752	2.51e-06	0.00056386
Cryab	0.55349	1.85e-10	6.49e-08	Hspa5	0.540757	1.6e-11	9.76e-09	Tob2	-0.598546	1.23e-05	0.002213	Ccr1	-0.791518	2.28e-05	0.004752	Syn2	0.339145	0.001371	0.074746	Gm26917	0.721983	3.42e-06	0.001965	Fxyd5	1.33546	7.16e-08	1.43e-05	Gstp1	0.923715	0.000871	0.180002	Junb	-1.26785	0.001932	0.212033	Tspan15	0.752844	0.00066092	0.135476					Herpud1	0.616813	8.58e-06	0.00160309
Gfap	0.545868	1.28e-05	0.001615	Ndn	0.539329	2.49e-07	6.48e-05	Hspe1	0.598213	6.27e-08	2.18e-05	Plp1	0.784665	8.49e-11	6.53e-08	Chgb	-0.334795	0.000233	0.022255	Ccdc117	0.720131	0.000175	0.03298	Slc4a10	1.33023	1.05e-10	3.17e-08	Xpo4	-0.914743	0.00031	0.106149	Hiatl1	-1.26657	0.001387	0.1668	Frmd6	-0.749847	0.00109038	0.170916					Hspe1	0.599614	7.57e-08	2.39e-05
Serpine2	0.539509	1.5e-08	3.65e-06	Gsn	0.537102	1.07e-07	2.98e-05	Scg2	-0.597739	9.56e-05	0.01363	Ifi205	0.772508	1.74e-08	1.03e-05	Tuba4a	0.321614	0.002635	0.108319	Cldn11	0.713982	0.000258	0.041836	Cnn1	1.30322	3.69e-11	1.23e-08	Plp1	0.911696	6.03e-08	9.96e-05	Hspa1a	-1.2649	0.002657	0.241982	Noc4l	-0.748972	0.00109038	0.170916					Phlda1	0.599363	0.00021333	0.0228262
Hspa1a	0.537661	3.26e-08	7.68e-06	Thrsp	0.524633	1.4e-08	4.53e-06	Hsp90aa1	0.59163	4.52e-23	7.18e-20	Gpr84	-0.772034	1.98e-05	0.004394	Rpl13-ps3	-0.320425	0.001673	0.082145	43347	0.712724	3.16e-05	0.009808	Hspa8	1.27006	7.08e-20	1.42e-16	D3Ertd751e	-0.89736	0.001131	0.218514	Ptpn11	1.26138	7e-08	9.9e-05	Cdk1	0.74289	0.00093104	0.167653					Lysmd3	-0.591765	0.00014757	0.0177515
Nfkbia	-0.537389	1.26e-08	3.18e-06	Hsp90aa1	0.52371	2.5e-09	9.68e-07	Hspa5	0.580431	4.19e-08	1.55e-05	Il1a	-0.764192	1.41e-05	0.003348	Rgs17	0.318573	0.006925	0.171239	Trim25	-0.710759	0.000126	0.027348	Mbp	1.26984	1.01e-11	3.88e-09	Ppp2r5a	0.891395	0.001399	0.247799	Ier2	1.26039	0.001048	0.149649	Mdm4	-0.741891	0.00172652	0.207048					Hsp90aa1	0.588547	7.27e-23	1.14e-19
F3	-0.529225	6.75e-10	2.05e-07	Pcp4	0.515955	1.6e-06	0.000331	Srsf5	-0.567326	9.13e-09	3.9e-06	Chga	0.750658	2.59e-05	0.004977	Hsp90aa1	0.315528	3.96e-07	0.000143	Gjb6	-0.70473	0.000417	0.056488	Sncg	1.25417	2.27e-09	5.82e-07	Paqr6	-0.889001	0.000457	0.125843	P4ha1	1.25215	0.001877	0.211511	Cyb5d2	-0.733783	0.00106645	0.170916					Ndn	0.586599	1.43e-05	0.00246802
Gt(ROSA)26Sor	-0.528879	3.9e-09	1.05e-06	Nudt21	0.514383	1.97e-06	0.000375	Chga	0.563053	0.000247	0.027286	Cryab	0.749543	2.51e-05	0.004919	Srsf5	-0.31451	3.17e-05	0.005046	Zmym1	0.70012	0.000312	0.047023	Slc5a6	1.25158	4.29e-10	1.19e-07	Hsph1	0.885165	1.76e-05	0.013346	Msl1	-1.25211	0.0005	0.082456	St6gal2	-0.732757	0.00106645	0.170916					Csnk1e	-0.573456	5.05e-05	0.00768819
Nrsn2	0.528646	3.93e-08	8.96e-06	Mobp	0.514082	1.88e-06	0.000363	Arrdc3	-0.558666	8.07e-08	2.72e-05	Ankrd10	0.747678	2.73e-05	0.005099	Dnaja1	0.312628	1.46e-05	0.002826	Tcf7l2	0.694377	4.44e-05	0.012764	Mal	1.21718	4.08e-09	9.48e-07	Stmn1	0.871121	8.62e-05	0.044963	Mgp	1.17602	0.002048	0.219157	Ccdc85b	0.731185	0.00140793	0.193805					Jmjd1c	-0.563456	0.00010109	0.0135869
Ahsa2	0.525855	7.51e-08	1.65e-05	Hmgcs1	0.496993	1.01e-07	2.88e-05	Hspa8	0.552596	4.08e-24	7.56e-21	Klf4	-0.741089	7.48e-05	0.012257	Snx3	0.309954	0.000632	0.044417	Agrp	0.693834	0.000214	0.037958	Myh11	1.21709	9.07e-07	0.000141	Ptp4a3	-0.853436	0.000109	0.054168	Hsp90ab1	1.1594	0.000296	0.066765	Igf1r	0.730099	0.00138321	0.193805					Hspa8	0.558455	2.11e-24	3.87e-21
Prdx6b	-0.50128	1.79e-07	3.71e-05	Pim3	-0.489708	5.59e-06	0.00088	Jmjd1c	-0.517192	0.000331	0.033716	Tuba1c	0.739238	2.75e-05	0.005099	Tspan7	0.309417	0.000877	0.05498	Chst12	-0.69067	0.000163	0.031922	Manf	1.19536	2.74e-11	9.45e-09	Rsrp1	0.849371	3.87e-08	7.67e-05	Tspan3	1.14394	1.38e-05	0.004939	Supt5	0.729557	0.0010202	0.170916					Phactr3	-0.555541	3.79e-07	0.00010437
Clu	0.499544	5.58e-08	1.25e-05	Slc38a2	0.488416	5.84e-07	0.000127	Phactr3	-0.516498	2.02e-06	0.000457	Clec10a	0.737806	4.04e-05	0.00709	43346	0.305576	0.003292	0.117581	Prickle1	0.690422	4.63e-05	0.012965	Slc47a1	1.18433	3.37e-09	8.01e-07	Adrbk1	0.834139	0.000544	0.125843	Jun	1.05499	0.000433	0.080615	Bap1	-0.728003	0.00207001	0.229836					Arrdc3	-0.552084	8.17e-08	2.43e-05
Mafb	-0.484787	3.67e-07	7.06e-05	Ywhag	0.487709	3.24e-06	0.00057	Mrpl57	-0.513773	0.000174	0.021049	Miip	-0.737515	8.43e-05	0.013388	Tmed4	-0.303461	0.000776	0.051585	Sbsn	-0.681798	0.000511	0.063845	Hspa5	1.1809	1.73e-12	8.25e-10	Fos	-0.831623	0.001231	0.226094	Fos	-1.05114	0.002721	0.242708	Trp53inp1	0.726913	0.00062039	0.132255					Srsf5	-0.55196	3.4e-08	1.25e-05
Gm8797	-0.483107	1.27e-10	4.56e-08	Gng3	0.487132	1.87e-06	0.000363	Amotl2	0.511372	0.000632	0.054554	Far1	0.734557	2.34e-05	0.004774	Hnrnpdl	-0.30131	0.003308	0.117581	Chn2	0.681184	0.000388	0.055353	Ptgds	1.17203	0.000212	0.013088	Rnf138rt1	0.817913	0.001364	0.246024	H2afj	-1.01084	5.82e-05	0.017782	Gm26917	0.724567	0.00015133	0.0496695					Amotl2	0.550044	0.00030106	0.0301634
Tsc22d3	-0.480769	6.84e-11	3.01e-08	Gm26917	0.481576	1.33e-06	0.00028	Ifrd1	0.506451	0.000384	0.037796	Cd209a	-0.715616	4.56e-05	0.007725	Chd3os	0.299088	0.002698	0.109862	Fxyd1	0.680508	0.000356	0.052572	Plp1	1.15659	9.62e-13	5.34e-10	Aplp1	0.79806	0.000515	0.125843	Cnp	0.967105	0.002312	0.231296	D130017N08Rik	0.723791	0.00062039	0.132255					Ywhag	0.549581	7.16e-05	0.00999254
Ier2	0.477614	3.54e-05	0.004036	Apod	0.472237	1.27e-05	0.001787	Sptlc1	-0.499105	0.00043	0.040915	Resp18	0.712514	2.11e-05	0.004582	Stip1	0.29733	0.003391	0.117747	Pard3	-0.680408	0.000511	0.063845	Zfp36	1.15186	8.31e-09	1.81e-06	Hspa8	0.797669	3.51e-10	3.48e-06	Dnaja1	0.931634	0.001283	0.166453	Crcp	0.71943	0.00088019	0.164596					Manf	0.541659	2.94e-05	0.00468947
Tubb2a	0.477446	2.39e-09	7.11e-07	Cdkn1a	-0.471445	3.23e-06	0.00057	Dynll1	0.498428	2.86e-08	1.1e-05	Dynll1	0.708851	6.93e-08	3.65e-05	Rab6a	0.297131	0.000146	0.016477	Xbp1	0.676966	2.07e-05	0.007129	Rcan2	1.14797	5.5e-10	1.49e-07	Hspa4l	0.75767	0.000131	0.059207	Mif4gd	0.825002	0.000617	0.09789	Pex5	0.717322	0.00179891	0.20842					Kdelr2	-0.539242	0.00033693	0.0325732
Sst	0.472092	1.95e-06	0.000333	Zfp207	0.46657	4.91e-07	0.000111	Mphosph6	-0.493785	0.000333	0.03371	Cd27	-0.70189	0.00013	0.017641	Nnat	0.296988	0.00441	0.136003	Klhl2	0.676738	0.000133	0.027883	Tmeff2	1.14784	5.09e-09	1.16e-06	Kif3a	-0.750385	0.0009	0.182157	Hsph1	0.744012	0.002463	0.232303	Pla2g7	-0.71501	0.00059745	0.132255					Mrpl57	-0.534827	0.00012281	0.0155575
2810402E24Rik	-0.4705	2.25e-06	0.000369	Mtss1l	-0.459224	3.51e-06	0.000608	Mt2	-0.492763	9.9e-05	0.013937	Stmn1	0.698089	2.46e-05	0.004918	Zcchc17	0.295035	0.001621	0.080557	Supt5	0.676052	0.000154	0.031616	Mylk	1.14111	5.71e-07	9.2e-05	Arl4a	0.748121	0.000468	0.125843					Thnsl1	-0.713332	0.00245559	0.240129					Ifrd1	0.53149	0.00022227	0.0235541
Cnp	0.467006	5.23e-12	3.1e-09	Hspa8	0.458738	1.99e-15	1.83e-12	Olig2	-0.492327	6.08e-05	0.009129	Aldh3b1	-0.681042	8.92e-05	0.01394	Marcks	0.284288	0.0031	0.115057	Pdcd4	0.675856	0.000227	0.038998	Tinagl1	1.13965	4.66e-07	7.76e-05	Etnppl	-0.685926	0.001168	0.218514					Ciz1	-0.708341	0.0022463	0.230962					Hspa5	0.525046	5.1e-07	0.000137
Abbreviations used: logFC = log2 fold-change, FDR = false discovery rate. All genes included here have a p value below 0.05, FDR value below 0.25 and are ranked by |logFC|. Cluster 9 had 48 genes that met criteria for inclusion. Cluster 1 = tanycyte, cluster 2 = astrocyte, cluster 3 = oligodendrocyte 1, cluster 4 = microglial cell, cluster 5 = neuron, cluster 6 = oligodendrocyte 2, cluster 7 = va…																																				Abbreviations used: logFC = log2 fold-change, FDR = false discovery rate. All genes included here have a p value below 0.05, FDR value below 0.25 and are ranked by |logFC|. The NFOL cluster had 19 genes that met criteria for inclusion
