# Supplementary material for: Nutritional regulation of oligodendrocyte differentiation regulates perineuronal net remodeling in the median eminence
Source: Cell Rep. 2021 Jul 13;36(2):109362. doi: 10.1016/j.celrep.2021.109362 (PMC8293628; doi:10.1016/j.celrep.2021.109362)
Supplement: Table S3. Pathways significantly changed between fasting and refeeding in OL lineage cells, related to Figure 3 [file mmc4.xlsx]

## Sheet: Supp. Table 3
Supplementary Table 3. Pathways significantly changed between fasting and refeeding in OL lineage cells
OPC			NFOL			MOL
pathway	adj_pval	zscore	pathway	adj_pval	zscore	pathway	adj_pval	zscore
Quantity of filaments	0.0424	2.23607	Morphology of nervous system	0.000722	6.2253	Protein Ubiquitination Pathway	1.19e-08	2.26301
Ensheathment of axons	0.00818	1.73205	Necrosis	0.0487	5.11208	Development of nerves	0.00537	2.11058
Cell survival	0.031	1.2792	Apoptosis	0.0042	4.6	Glycolysis I	0.00668591	2
Transport of vesicles	0.00734	0.904534	EIF2 Signaling	5.08e-11	4.53557	Gluconeogenesis I	0.00668591	2
Cell Cycle: G2/M DNA Damage Checkpoint Regulation	0.0162267	0.816497	Axonal Guidance Signaling	4.35e-05	4.49073	Ceramide Signaling	0.00057171	1.73205
Survival of ganglion cells	0.00967	0.447214	Morphology of cellular protrusions	0.00014	4.26401	Apoptosis of neural stem cells	0.00155	1.73205
Production of cells	0.0223	0.447214	mTOR Signaling	5.2e-07	4.12311	ERK/MAPK Signaling	9.76e-06	1.70561
Unfolded protein response	0.00201777	0.377964	Neurological signs	0.00325	3.90007	PPAR Signaling	1.04e-07	1.69775
Quantity of oligodendrocytes	0.0253	0	Phagosome Maturation	4.25e-08	3.87298	Unfolded protein response	4.33e-08	1.38675
Apoptosis	0.00811	-0.164399	Clathrin-mediated Endocytosis Signaling	1.81e-05	3.74166	PI3K/AKT Signaling	1.31e-07	1.34164
Protein Ubiquitination Pathway	0.02434	-0.229416	Axonogenesis	0.000168	3.57771	Ephrin Receptor Signaling	1.87e-05	1.34164
Clathrin-mediated Endocytosis Signaling	0.00163104	-0.242536	Integrin Signaling	2.89e-06	3.5	CDP-diacylglycerol Biosynthesis I	0.00080112	1.34164
Differentiation of astrocytes	0.0173	-0.447214	Glucocorticoid Receptor Signaling	1.48e-05	3.44124	Androgen Signaling	5.04e-05	1.29099
Assembly of RNA Polymerase I Complex	0.00441281	-0.57735	Myelination	2.86e-05	3.35659	Quantity of neuroglia	0.00112	1.29099
Estrogen Receptor Signaling	0.00803248	-0.57735	Cell-cell contact	0.0398	3.35659	Telomerase Signaling	1.55e-06	1.21268
Movement of organelle	0.024	-0.57735	Protein Ubiquitination Pathway	4.46e-09	3.26599	NRF2-mediated Oxidative Stress Response	4.83e-08	1.1767
Maturation of oligodendrocytes	0.0493	0.57735	Telomerase Signaling	3.03e-05	3.16228	Neuregulin Signaling	0.00010915	1.1547
ATM Signaling	0.00224813	-0.632455	RhoGDI Signaling	1.04e-05	3.05085	TCA Cycle II (Eukaryotic)	0.010314	1
Stabilization of filaments	0.0068	-1	Superpathway of Cholesterol Biosynthesis	1.9e-09	3	Growth of embryonic tissue	0.00204	0.894427
Development of neuroglia	0.0149	-1	14-3-3-mediated Signaling	0.00125792	3	Quantity of amino acids	0.0479	0.816497
Differentiation of oligodendrocytes	0.0443	-1.26491	Extension of axons	0.000228	2.88675	Glucocorticoid Receptor Signaling	8.95e-09	0.800641
EIF2 Signaling	0.0345716	-1.69775	Regeneration of neurites	0.00515	2.82843	Synthesis of protein	0.000527	0.707107
Nucleotide excision repair Pathway	7.15e-06	-1.94145	Concentration of lipid	0.0183	2.82843	Collapse of growth cone	0.0449	0.707107
			Androgen Signaling	0.0185412	2.82843	Myelination	0.000679	0.688247
			p70S6K Signaling	0.0227233	2.82843	Ketogenesis	0.00250776	0.57735
			NRF2-mediated Oxidative Stress Response	0.00393104	2.7136	Commitment of neuroglia	0.00298	0.57735
			ERK/MAPK Signaling	0.00441281	2.7136	Concentration of prostaglandin	0.0319	0.57735
			Reelin Signaling in Neurons	0.00171942	2.64575	Glutaryl-CoA Degradation	0.0321965	0.57735
			Development of central nervous system cells	0.0146	2.64575	Toll-like Receptor Signaling	0.00154763	0.333333
			Maturation of cells	0.0202	2.64575	HIPPO signaling	3.51e-07	0.258199
			Developmental process of synapse	0.0273	2.52982	CXCR4 Signaling	0.00052024	0.242536
			Ephrin Receptor Signaling	2.07e-05	2.49615	IL-8 Signaling	0.00146889	0.229416
			Glycolysis I	1.42e-07	2.44949	Differentiation of neuroglia	0.00341	0.229416
			Cell Cycle: G2/M DNA Damage Checkpoint Regulation	6.32e-05	2.44949	Phospholipase C Signaling	4.84e-06	0.208514
			Unfolded protein response	0.00012833	2.44949	Endocannabinoid Developing Neuron Pathway	0.00084147	0
			Rac Signaling	0.00065973	2.33333	Differentiation of oligodendrocytes	0.000965	0
			Cell death of oligodendrocytes	0.00018	2.12132	Accumulation of glycosphingolipid	0.0015	0
			Accumulation of vesicles	0.000527	2	Commitment of cells	0.0124	0
			Maturation of synapse	0.00892	2	Endocytosis	0.0264	0
			Synthesis of protein	0.0172	2	Long-term potentiation	0.0408	-0.208514
			Gliosis of brain	0.0247	2	Maturation of cells	0.00238	-0.27735
			Organization of synapse	0.00902	1.88982	Cell viability of central nervous system cells	0.021	-0.27735
			Ketolysis	1.11e-05	1.73205	Cyclins and Cell Cycle Regulation	0.0151902	-0.333333
			Accumulation of lysosome	0.000223	1.73205	Apoptosis	0.0369	-0.333333
			Stabilization of synapse	0.00117	1.73205	Insulin Receptor Signaling	0.00629389	-0.534523
			Ensheathment of axons	0.00172	1.73205	Accumulation of ganglioside	0.000648	-0.57735
			GŒ±i Signaling	0.00710496	1.41421	Proliferation of neural precursor cells	0.00101	-0.57735
			Differentiation of neuroglia	0.00273	1.38675	mTOR Signaling	0.00010915	-0.654654
			Proliferation of oligodendrocytes	0.0172	1	Growth of axons	0.014	-0.894427
			Role of BRCA1 in DNA Damage Response	0.00526178	0.816497	EIF2 Signaling	4.31e-06	-1
			Differentiation of oligodendrocytes	0.00113	0.632456	G2/M phase	0.00225	-1
			DNA Methylation and Transcriptional Repression Signaling	0.00019468	0	Generation of reactive oxygen species	0.00323	-1
						AMPK Signaling	0.00034393	-1.09109
						Development of neuroglia	0.00114	-1.73205
Pathways shown are selected for correct tissue and do not include disease pathways. Selected pathways have adj_pval (adjusted p value) below 0.05
