# Supplementary material for: Nutritional regulation of oligodendrocyte differentiation regulates perineuronal net remodeling in the median eminence
Source: Cell Rep. 2021 Jul 13;36(2):109362. doi: 10.1016/j.celrep.2021.109362 (PMC8293628; doi:10.1016/j.celrep.2021.109362)
Supplement: Table S4. Refeeding regulates pathways associated with OL proliferation, differentiation, cell cycle progression, and myelination, related to Figure 3 [file mmc5.xlsx]

## Sheet: Supp. Table 4
	Supplementary Table 4: Refeeding regulates pathways associated with OL proliferation, differentiation, cell cycle progression and myelination
Function	pathway	z score
OL proliferation, differentiation, cell cycle progression and myelination	OPC
	Development of neuroglia	-1
	Quantity of oligodendrocytes	0
	Production of cells	0.45
	Cell Cycle: G2/M DNA Damage Checkpoint Regulation	0.82
	Differentiation of oligodendrocytes	-1.26
	Maturation of oligodendrocytes	-0.58
	Ensheathment of axons	1.73
	Apoptosis	-0.16
	Cell survival	1.28
	NFOL
	Cell Cycle: G2/M DNA Damage Checkpoint Regulation	2.45
	Superpathway of Cholesterol Biosynthesis	3
	Myelination	3.36
	Ensheathment of axons	1.73
	Concentration of lipid	2.83
	Apoptosis	4.6
	Cell death of oligodendrocytes	2.12
	MOL
	Cyclins and Cell Cycle Regulation	-0.33
	G2/M phase	-1
	Quantity of neuroglia	1.29
	Differentiation of oligodendrocytes	0
	Commitment of neuroglia	0.58
	Differentiation of neuroglia	0.23
	Ceramide Signaling	1.73
	CDP-diacylglycerol Biosynthesis I	1.34
	Accumulation of glycosphingolipid	0
	Myelination	0.69
	PPAR signaling	1.7
	Neuregulin Signaling	1.15
	Maturation of cells	-0.28
	Apoptosis	-0.33
hormone and growth signaling	pathway	z score
	OPC
	hormonal sensing
	Estrogen Receptor Signaling	-0.58
	growth
	EIF2 Signaling	-1.7
	NFOL
	hormonal sensing
	Androgen Signaling	2.83
	Glucocorticoid Receptor Signaling	3.44
	growth
	EIF2 Signaling	4.54
	mTOR Signaling	4.12
	p70S6K Signaling	2.83
	ERK/MAPK Signaling	2.71
	energy handling
	Glycolysis I	2.45
	Ketolysis	1.73
	MOL
	hormonal sensing
	Androgen Signaling	1.29
	Glucocorticoid Receptor Signaling	0.8
	Insulin Receptor Signaling	-0.53
	growth
	PI3K/AKT Signaling	1.34
	EIF2 Signaling	-1
	ERK/MAPK Signaling	1.71
	HIPPO signaling	0.26
	mTOR Signaling	-0.65
	Synthesis of protein	0.71
	energy handling
	AMPK Signaling	-1.09
	Ketogenesis	0.58
	Glycolysis I	2
	Gluconeogenesis I	2
	TCA Cycle II (Eukaryotic)	1
	PPAR Signaling	1.7
All pathways included here are with p value below 0.05
