# Supplementary material for: Nutritional regulation of oligodendrocyte differentiation regulates perineuronal net remodeling in the median eminence
Source: Cell Rep. 2021 Jul 13;36(2):109362. doi: 10.1016/j.celrep.2021.109362 (PMC8293628; doi:10.1016/j.celrep.2021.109362)
Supplement: Table S5. Upstream regulators of differentially expressed genes, related to Figure 3 [file mmc6.xlsx]

## Sheet: Supp. Table 5 (
Supplementary Table 5. Upstream regulators of differentially expressed genes
OPC		NFOL		MOL
upstream regulator	pvalue	upstream regulator	pvalue	upstream regulator	pvalue
MYRF	2.91e-05	TCF7L2	1.93e-21	TCF7L2	1.48e-22
ATN1	9.92e-05	MAPT	8.59e-14	MAPT	1.99e-11
PRMT1	0.000188	PSEN1	2.44e-10	APP	3.07e-08
MPZ	0.00023	MTOR	2.99e-09	PSEN1	1.36e-07
BCKDK	0.000361	APP	7.5e-07	CREB3	5.52e-05
EIF2AK4	0.000361	ADORA2A	1.23e-06	CREB3L1	0.000172
HSPA5	0.000471	HTT	5.01e-05	ADORA2A	0.000265
MAP2K1	0.000592	FMR1	5.02e-05	TFRC	0.000282
TCF7L2	0.000665	LMNB1	0.000133	PRMT1	0.000292
corticosterone	0.000941	MPZ	0.000175	SOD1	0.000295
SERPINF1	0.00113	BDNF	0.00019	corticosterone	0.000416
MECP2	0.00201	SOD1	0.000412	HSPA5	0.000659
HTT	0.00225	HSF1	0.000802	NRG1	0.000959
CASP2	0.00247	RTN4R	0.000857	CYP27A1	0.000959
AKT1	0.00302	MECP2	0.00238	YWHAZ	0.00158
formaldehyde	0.00313	CREB3L1	0.00252	SERPINF1	0.00158
HSF1	0.00368	SIRT2	0.00452	HTT	0.0021
MYC	0.00389	PPARA	0.00495	NKX2-1	0.0023
EGFR	0.00603	NTN1	0.00495	APAF1	0.0031
APP	0.0068	BACE1	0.00495	LIPE	0.0031
DGCR8	0.00698	ABCA1	0.00495	SH2B1	0.0031
DCC	0.00716	HSPA5	0.00495	MPZ	0.00319
CREB3L1	0.00716	MKNK1	0.00632	SEL1L	0.00508
CREB3	0.0082	STAG1	0.00808	TSC1	0.00508
SOD1	0.012	YWHAZ	0.00808	BCKDK	0.0078
BACE1	0.0138	MYRF	0.00808	EIF2AK4	0.0078
acetic acid	0.0138	SLC6A2	0.00808	MNT	0.0078
INS	0.015	PRNP	0.0105	SIN3B	0.0078
PSEN2	0.0153	GAST	0.0109	PPARGC1A	0.00795
EGR2	0.0208	NR1H3	0.0125	VGF	0.00894
LIN9	0.0223	NFASC	0.0125	HES1	0.0112
CARTPT	0.0223	PRKN	0.0125	FOXO1	0.0127
YWHAZ	0.0223	24-hydroxycholesterol	0.0163	SIN3A	0.0154
MYBL2	0.0223	CTSB	0.0214	GPR17	0.0172
SMARCA4	0.0223	RELN	0.0214	HDAC5	0.0172
POU3F1	0.0223	CREM	0.0222	GHSR	0.0172
FYN	0.0241	PPP3CA	0.0245	ASIP	0.0172
MAPK1	0.0241	SLC18A2	0.0269	DBH	0.0172
ZNF106	0.0282	CYP27A1	0.0269	PPP3CA	0.0176
FGF2	0.0282	ganglioside GM1	0.0293	NR1H2	0.0189
MYOC	0.0295	Cd33	0.0293	beta-estradiol	0.256
MTOR	0.0301	SMPD3	0.0293	MKNK1	0.269
beta-estradiol	0.031	ECE2	0.0293	DNMT1	0.0277
FGFR1	0.0324	USE1	0.0293	RETN	0.0277
FGFR2	0.0324	SNRPN	0.0293	SMAD4	0.0277
CDK5	0.0324	SLC9A6	0.0293	MYRF	0.0277
MAPK3	0.0356	GSAP	0.0293	MYC	0.0313
SLC16A2	0.0379	DHCR24	0.0293	GAS6	0.04
PTGER2	0.0418	FBXL2	0.0293	USF1	0.04
SEL1L	0.0439	SEMA5A	0.0293	NPY2R	0.04
TRAF2	0.0439	SORCS1	0.0293	PLAT	0.04
AFP	0.0439	MAP1B	0.0293	DGCR8	0.0429
dopamine	0.0448	KLC1	0.0293	MECP2	0.0449
TFRC	0.0468	ROCK2	0.0293	MAX	0.0474
SOX2	0.0494	GRK5	0.0293	MAP2K1	0.0474
TNFRSF1A	0.0494	CST3	0.0293	GHRL	0.0474
EGF	0.0494	LRP6	0.0293	L-glutamic acid	0.0475
SLC17A7	0.0497	Abcb1b	0.0293
USE1	0.0497	MSTN	0.0293
CERS2	0.0497	APBA1	0.0293
SV2B	0.0497	BCL2L12	0.0293
NEUROD6	0.0497	SYNJ1	0.0293
CACNA1B	0.0497	IGF2BP1	0.0293
MYO5A	0.0497	EIF2B2	0.0293
MRTFA	0.0497	SEMA3A	0.0293
EIF4EBP1	0.0497	ECE1	0.0293
XPC	0.0497	KALRN	0.0293
EDN3	0.0497	IDE	0.0293
mir-146	0.0497	APBA2	0.0293
PTN	0.0497	SLC12A5	0.0293
MPP5	0.0497	ITM2B	0.0293
MXI1	0.0497	LDLR	0.0293
GOLGA3	0.0497	CTSE	0.0293
GAL3ST1	0.0497	SPTBN4	0.0293
CRHR1	0.0497	PAFAH1B2	0.0293
ANK3	0.0497	QPCT	0.0293
ARSA	0.0497	TIMP3	0.0293
HTR4	0.0497	TBP	0.0293
MIB1	0.0497	Ly6a (includes others)	0.0293
MEF2A	0.0497	MEP1B	0.0293
TBP	0.0497	DOCK3	0.0293
CDKN3	0.0497	SNAPIN	0.0293
SIX5	0.0497	SORL1	0.0293
ATRX	0.0497	WNK3	0.0293
PTHLH	0.0497	PRKCB	0.0293
CBL	0.0497	PAK3	0.0293
ERCC6	0.0497	ACTG1	0.0293
NPPA	0.0497	WASF1	0.0293
androstenedione	0.0497	SHC3	0.0293
		PAFAH1B3	0.0293
		ACO1	0.0293
		HPSE	0.0293
		ARHGDIA	0.0293
		NGB	0.0293
		dihydroxyphenylethylene glycol	0.0293
		RTN4	0.0339
		TSC2	0.035
		L-dopa	0.0369
		NKX2-1	0.0396
		APOE	0.0445
		AR	0.0466
		SNCA	0.0476
All upstream regulators included here have a p value below 0.05
